# Supplementary material for: Neutrophil-derived reactive oxygen species promote tumor colonization
Source: Commun Biol. 2021 Jul 13;4:865. doi: 10.1038/s42003-021-02376-8 (PMC8277858; doi:10.1038/s42003-021-02376-8)
Supplement: Supplementary file 3 — Supplementary Data 1 [file 42003_2021_2376_MOESM3_ESM.xlsx]

## Sheet: Figure 1
	Figure 1a		Ncf1+/+							Ncf1*/*
		B6N	232	260	269	102	230			72	95	127	41	95	83	86
		B6Q	74	112	109	152	89	96		57	54	59	66	16
		B6R	162	250	357	276	180			77	35	234	159	97
	Figure 1b	B10Q.Ncf1+/+.MN-/-	B10Q.Ncf1*/*.MN+/+	B10Q.Ncf1*/*.MN-/-
		330	33	48
		135	21	93
		195	75	105
		225	12	111
		126	18	75
		138	9	15
		123	21	15
	Figure 1d		Ncf1+/+.MN-/-							Ncf1*/*.MN+/+							Ncf1*/*.MN-/-
		DMSO	1.035	0.989	1.139	1.144	0.984	1.03		0.878	0.908	0.899	0.931	0.969	0.979		0.967	0.885	0.867	0.968	0.926	0.909
		PMA	1.231	1.216	1.293	1.42	1.219	1.252		1.147	1.218	1.146	1.391	1.471	1.449		1.017	0.927	0.96	0.989	1.037	0.929
	Figure 1e	Ncf1+/+	Ncf1*/*.TCRδ+/+	Ncf1*/*.TCRδ-/-	Ncf1*/*.TCRβ+/+	Ncf1*/*.TCRβ-/-	Ncf1*/*	Ncf1*/*.μMT
		329	168	62	115	113	216	239
		245	127	189	226	142	132	119
		348	134	151	77	174	186	214
		248	185	198	113	86	105	93
		209	103	190	189		89
		258	240	234	80		53
				108
				69
				185

## Sheet: Figure 2
	Figure 2a		Ncf1+/+					Ncf1*/*						Ncf1TN3/*.Mrp8Cre/+						Ncf1TN3/*.Mrp8+/+
		DMSO	1.248	1.114	0.985	0.932		0.888	1.377	0.962	1.359	1.17		1.477	1.337	1.429	1.126	1.224		1.217	1.125	0.891	0.931
		PMA	39.03	37.583	35.032	33.707		4.432	6.059	5.245	5.836	5.342		29.593	23.659	21.16	23.443	23.274		4.667	5.068	3.587	3.189
	Figure 2b	Ncf1TN3/*.Mrp8+/+	Ncf1TN3/*.Mrp8Cre/+
		111	386
		203	213
		114	298
		54	149
		99	131
		126	139
		67
	Figure 2d	Ncf1TN3/*.Mrp8+/+	Ncf1TN3/*.Mrp8Cre/+		Ncf1TN3/*.Mrp8+/+	Ncf1TN3/*.Mrp8Cre/+
		2.94	3.69		2.21	2.09
		2.96	4.28		2.22	2.34
		2.31	3.43		1.62	1.92
		3.07	3.89		2.07	2.49
		2.33	3.57		1.69	1.97
		2.61	3.86		1.86	3.03
		2.33			1.74
		CD11b+Ly6G+			CD11b+Ly6G-

## Sheet: Figure 3
	Figure 3a	Ncf1+/+	Ncf1*/*
		426	393
		410	390
		420	394
		406	389
		409	394
		402	387
	Figure 3b		PBS												rmIL-1β
		Ncf1+/+	305	237	306	285	380	151	138	144	110	187	119		480	375	410	459	520
		Ncf1*/*	132	74	13	141	159	49	143	124	135	127	135		214	270	306	420	450	435	480	408
	Figure 3c		Ncf1+/+ PBS					Ncf1+/+ IL-1b					Ncf1*/* PBS					Ncf1*/* IL-1b
		DMSO	1.677	1.727	1.656	1.6	1.729	1.586	1.673	1.667	1.427	1.474	1.235	1.528	1.197	1.092	1.173	1.455	1.312	1.268	1.371	1.352
		PMA	32.255	40.21	34.612	45.743	47.484	41.316	39.422	44.487	47.024	29.155	1.53	1.729	1.56	1.583	1.858	1.73	1.593	1.531	1.5806	1.7273

## Sheet: Figure 4
	Figure 4c		Ncf1+/+.MN-/-								Ncf1*/*.MN+/+							Ncf1*/*.MN-/-
		Isotype control	1.7218	0.6956	0.4802	0.4975	0.9782	0.7483	0.9953		0.4123	0.9305	0.8942	1.2369	1.0967	1.221		1.687	0.2628	0.2406	0.644	0.5342	0.8587
		Anti-Ly6G	0.0091	0.0061	0.0048	0.0062	0.0092	0.0061	0.0057		0.0024	0.0041	0.0136	0.008	0.0127	0.0108		0.4095	0.1344	0.3285	0.1508	0.1864	0.1079
	Figure 4d		Ncf1+/+.MN-/-								Ncf1*/*.MN+/+							Ncf1*/*.MN-/-
		Isotype control	380	432	281	375	325	360	342		37	208	140	61	75	120		115	226	77	113	189	80
		Anti-Ly6G	390	420	447	454	580	610	520		65	36	165	156	78	86		189	102	138	194	21	141

## Sheet: Figure S1
	Figure S1b		Ncf1+/+					Ncf1*/*						Ncf1TN3/*.Mrp8Cre/+						Ncf1TN3/*.Mrp8+/+
		DMSO	1.958	1.678	1.827	1.714		1.559	1.752	1.658	2.318	1.962		1.922	1.748	1.697	1.417	1.504		2	1.783	1.439	1.641
		PMA	8.029	9.291	8.776	7.541		4.871	5.529	5.562	6.418	5.665		4.76	4.714	4.241	4.55	4.464		4.943	5.166	3.996	3.89
	Figure S1c	Ncf1+/+	Ncf1*/*		Ncf1+/+	Ncf1*/*
		6.37	2.34		2.71	1.78
		3.55	2.57		2.42	2.2
		3.39	2.58		2.77	2.19
		5.8	3.22		2.18	2.31
		4.21	3.03		2.68	2.06
		5.03	3.26		2.43	2.6
		CD11b+Ly6G+			CD11b+Ly6G-
	Figure S1d	Ncf1+/+	Ncf1*/*
		12.3	10.5
		11.8	8.91
		9.08	7.95
		14.6	8.88
		10.6	7.5
		11	8.08
	Figure S1e	Ncf1+/+	Ncf1*/*		Ncf1+/+	Ncf1*/*		Ncf1+/+	Ncf1*/*		Ncf1+/+	Ncf1*/*
		309	292		826	819		401	394		314	272
		291	291		779	796		392	396		277	271
		299	292		780	768		389	389		327	281
		289	293		784	767		396	394		278	303
		295	288		781	769		397	394		268	261
		298	297		771	781		398	394		293	279
		TNFa			IFNg			IL-4			IL-1a

## Sheet: Figure S2
	Figure S2b		PBS						rmIL-1β
		Ncf1+/+	0.9486	0.6826	1.1558	1.7968	2.7455		2.8674	0.9085	3.38	2.3088	2.616
		Ncf1*/*	1.4227	3.0478	1.5695	1.6988	3.354		1.0507	2.4133	3.9119	1.452	3.0652
	Figure S2c		PBS											rmIL-1β
		Ncf1+/+	0.2893	0.1256	0.2554	0.442	0.7056	2.1937	1.2655	0.9719	0.4829	0.6798	0.8225	0.8574	0.3425	0.7233	0.6926	0.6069
		Ncf1*/*	0.5762	0.9814	0.7502	0.7797	1.5059	1.9276	0.7622	1.5013	0.6315	2.601	2.2455	0.3804	0.5285	1.154	0.4196	0.7387
	Figure S2d		Ncf1+/+							Ncf1*/*
		C1.18.4	260	180	245		212			140	170	60	46	123
		PK136	580	760	770	920	720	680		340	640	380	580	540	590

## Sheet: Figure S3
	Figure S3a		Isotype control								Anti-Ly6G
		Ncf1+/+.MN-/-	2.9756	0.8731	0.7812	0.3561	1.9596	2.018	1.5664		4.2032	3.9537	2.1725	2.0257	2.4842	2.8318	1.9007
		Ncf1*/*.MN+/+	1.043	2.4602	1.3414	4.7888	3.6634	1.573			1.8483	2.6585	3.5964	3.6504	3.4853	4.4105
		Ncf1*/*.MN-/-	1.4175	1.667	1.8398	1.1174	2.3531	0.7726			2.0981	2.6561	7.5007	3.5452	0.5168	2.3089
	Figure S3b		Isotype control								Anti-Ly6G
		Ncf1+/+.MN-/-	4.7172	2.949	3.0319	2.7122	3.2769	3.9689	3.5308		4.8135	5.2389	4.7077	4.8584	4.9243	5.1807	5.9708
		Ncf1*/*.MN+/+	4.2	3.45	3.4	3.5	3.2	3.65			3.7	3.95	2.7	2.95	3.25	3.85
		Ncf1*/*.MN-/-	3.412	3.682	3.129	3.513	3.085	4.394			3.207	3.967	2.572	5.126	2.627	3.407
